# Supplementary material for: Evaluation of a Commercial Multiplex PCR Assay for Detection of Pathogen DNA in Blood from Patients with Suspected Sepsis
Source: PLoS One. 2016 Dec 20;11(12):e0167883. doi: 10.1371/journal.pone.0167883 (PMC5172567; doi:10.1371/journal.pone.0167883)
Supplement: S1 Fig — (XLSX) [file pone.0167883.s001.xlsx]

## Sheet: Blad1
Multiple finding	Number	Gender	Age	Number of bottles with growth	Blood Culture result	Concordance BC/PCR	MST result	Cq value	Cq below 9/6	E.coli PCR	CqEC	S.aureus PCR	CqSA	pne PCR	CqPNE
4	449	K	60	2	Bacteroides fragilis	1	B. fragilis	4.09	1	-
2	449	K	60	2	Bacteroides fragilis	0	E. coli	10.02	0	-
1	449	K	60	2	Bacteroides fragilis	0	S. epidermidis		0	-
3	449	K	60	2	Bacteroides fragilis	0	S. maltophilia	13.51	0	-
1	607	M	71	4	Enterobacter cloacae	1	E. cloacae	7.91	1
1	221	M	91	2	Enterobacter cloacae	1	E. cloacae	7.01	1
1	568	M	86	4	Enterococcus faecalis	1	E. faecalis	4.88	1
1	206	M	56	4	Enterococcus faecalis	0
1	118	M	76	3	Enterococcus faecalis	0
1	112	M	73	2	Enterococcus faecalis	0
1	599	M	83	4	Enterococcus faecalis/ Enterobacter cloacae/ Klebsiella oxytoca	1	E. cloacae	6.62	1
2	599	M	83	4	Enterococcus faecalis/ Enterobacter cloacae/ Klebsiella oxytoca	1	E. faecalis	4.96	1
1	763	M	62	3	Escherichia coli	0	B. fragilis	11.05	0	+	31.47
2	552	M	77	2	Escherichia coli	0	B. fragilis	11.11	0	wrong melting point
2	763	M	62	3	Escherichia coli	1	E. coli	7.32	1	+	31.47
1	801	K	42	4	Escherichia coli	1	E. coli	10.42	0	+	33.76
1	780	K	81	4	Escherichia coli	1	E. coli	3.22	1	+	25.47
1	643	K	88	4	Escherichia coli	1	E. coli	3.38	1	+	25.21
2	598	K	82	4	Escherichia coli	1	E. coli	3.79	1	+	28.6	-
1	552	M	77	2	Escherichia coli	1	E. coli	11.57	0	wrong melting point
2	452	K	82	4	Escherichia coli	1	E. coli	8.75	1	-
1	411	K	61	1	Escherichia coli	1	E. coli	9.66	0	-
1	320	M	82	2	Escherichia coli	1	E. coli	8.69	1	-		+	32.15
1	307	K	41	4	Escherichia coli	1	E. coli	8.22	1	+	32.92
1	288	K	63	3	Escherichia coli	1	E. coli	8.41	1	+	32.3
1	250	K	85	4	Escherichia coli	1	E. coli	6.92	1	+	31.22
1	245	K	75	4	Escherichia coli	1	E. coli	9.59	0	+	34.65
1	152	K	88	3	Escherichia coli	1	E. coli	8.8	1	+	32.55
1	85	M	67	3	Escherichia coli	1	E. coli	8.46	1	wrong melting point
1	72	K	86	4	Escherichia coli	1	E. coli	5.89	1	+	29.8
1	63	M	91	2	Escherichia coli	1	E. coli	6.56	1	-
1	452	K	82	4	Escherichia coli	0	S. agalactiae	11.79	0	-
1	598	K	82	4	Escherichia coli	0	S. aureus	6.45	1	+	28.6	-
2	320	M	82	2	Escherichia coli	0	S. aureus	3	1	-		+	32.15
1	647	K	71	1	Escherichia coli	0	S. epidermidis	7.83	0	+	34.01
1	613	M	72	3	Escherichia coli	0	S. maltophilia	13.46	0	-
1	291	M	74	4	Escherichia coli	0	S. pneumoniae	13.32	0	+	34.2			-
1	796	K	29	2	Escherichia coli	0				-
1	788	M	52	1	Escherichia coli	0				-
1	786	M	61	1	Escherichia coli	0				-
1	678	K	46	1	Escherichia coli	0				-
1	656	M	82	4	Escherichia coli	0				+	35.21
1	471	M	74	1	Escherichia coli	0				+	33.99
1	364	M	88	2	Escherichia coli	0				-
1	359	K	85	1	Escherichia coli	0				-
1	333	M	83	1	Escherichia coli	0				-
1	281	K	68	1	Escherichia coli	0				-
1	238	K	83	2	Escherichia coli	0				-
1	213	K	29	2	Escherichia coli	0				-
1	203	M	74	4	Escherichia coli	0				-
1	71	M	65	1	Escherichia coli	0				-
1	533	M	86	4	Escherichia coli/ Bacteroides	1	B. fragilis	8.41	1	+	34.08
2	533	M	86	4	Escherichia coli/ Bacteroides	1	E. coli	8.41	1	+	34.08
2	239	K	69	4	Escherichia coli/ Enterococcus faecalis	1	E. coli	4.37	1	+	28.11
1	239	K	69	4	Escherichia coli/ Enterococcus faecalis	1	E. faecalis	9.33	0	+	28.11
1	773	K	79	4	Escherichia coli/ Proteus mirabilis	1	E. coli	3.49	1	+	27.77
1	304	M	24	4	Hemolytiska streptokocker grupp A	0	E. coli	14.32	0	-
1	789	K	84	4	Hemolytiska streptokocker grupp A	1	S. pyogenes	2.95	1
2	304	M	24	4	Hemolytiska streptokocker grupp A	1	S. pyogenes	3.99	1	-
1	734	M	19	3	Hemolytiska streptokocker grupp A	0
1	545	M	58	2	Hemolytiska streptokocker grupp B	1	S. agalactiae
1	639	M	64	4	Hemolytiska streptokocker grupp C	0
2	151	K	74	1	Hemolytiska streptokocker grupp G	0	S. epidermidis	9.16	0
1	151	K	74	1	Hemolytiska streptokocker grupp G	0	S. marcescens	11.75	0
1	353	K	79	4	Hemolytiska streptokocker grupp G	0
1	388	K	73	1	Klebsiella oxytoca	0
1	767	M	71	2	Klebsiella pneumoniae	0	E. coli	12.08	0	-
2	767	M	71	2	Klebsiella pneumoniae	1	K. pneumoniae	8.44	1	-
1	200	M	82	2	Klebsiella pneumoniae	1	K. pneumoniae	4.89	1
1	55	K	81	4	Klebsiella pneumoniae	1	K. pneumoniae	4.63	1
1	414	M	72	4	Klebsiella pneumoniae	0
4	360	M	83	4	Klebsiella pneumoniae/ Staphylococcus aureus	0	E. coli	5.69	1	+	29.82	+	33.36
3	360	M	83	4	Klebsiella pneumoniae/ Staphylococcus aureus	0	E. faecalis	10.68	0	+	29.82	+	33.36
2	360	M	83	4	Klebsiella pneumoniae/ Staphylococcus aureus	1	K. pneumoniae	9.1	0	+	29.82	+	33.36
1	360	M	83	4	Klebsiella pneumoniae/ Staphylococcus aureus	1	S. aureus	3.86	1	+	29.82	+	33.36
2	441	K	52	1	KNS	0	S. agalactiae	7.12	1			-
1	441	K	52	1	KNS	0	S. aureus	9.6	0			-
1	762	K	68	4	KNS	1	S. epidermidis	4.33	1
1	433	K	26	2	KNS	1	S. epidermidis	5.19	1
2	306	K	73	1	KNS	1	S. epidermidis	8.95	0					-
1	60	K	91	1	KNS	1	S. epidermidis	9.74	0
1	163	K	68	2	KNS	1	S. epidermidis	8.75	0
1	180	K	83	1	KNS	1	S. epidermidis	7.3	0
1	549	M	22	1	KNS	1	S. epidermidis	6.55	0
2	517	M	93	2	KNS	1	S. epidermidis	5.56	1					-
1	202	M	80	2	KNS	0	S. maltophilia	11.3	0
1	306	K	73	1	KNS	0	S. pneumoniae	10.67	0					-
1	517	M	93	2	KNS	0	S. pneumoniae	10.14	0					-
1	731	M	64	1	KNS	0
1	725	M	34	2	KNS	0
1	362	K	80	3	KNS	0
1	355	M	88	3	KNS	0
1	335	M	85	2	KNS	0
1	608	M	69	2	KNS	0
1	785	M	87	1	KNS	0
1	624	K	69	1	KNS	0
1	358	M	42	1	KNS	0
1	277	K	80	1	KNS	0
1	133	M	42	1	KNS	0
1	67	M	78	1	KNS	0
1	675	K	83	1	KNS	0
1	510	M	68	4	KNS/ Bacteroides fragilis	0	B. fragilis	7.67	1
2	510	M	68	4	KNS/ Bacteroides fragilis	1	S. epidermidis	6.32	0
1	547	M	86	4	KNS/ Enterococcus faecalis	0	E. faecalis	6.57	1
2	446	M	82	1	Pseudomonas aeruginosa	0	S. aureus	4.45	1			-
1	446	M	82	1	Pseudomonas aeruginosa	0	S. epidermidis	9.5	0			-
1	522	K	80	2	Pseudomonas aeruginosa	0
1	420	M	76	1	Pseudomonas aeruginosa	0
1	64	M	49	2 av 2	Staphylococcus aureus	0	K. pneumoniae	11.71	0			-
1	765	M	62	4	Staphylococcus aureus	1	S. aureus	1.57	1			+	29.29
2	651	M	74	4	Staphylococcus aureus	1	S. aureus	2.37	1			+	30.59
1	585	M	69	4	Staphylococcus aureus	1	S. aureus	1.88	1			+	24.82
1	557	M	80	4	Staphylococcus aureus	1	S. aureus	2.42	1			+	29.82
1	538	K	90	3	Staphylococcus aureus	1	S. aureus	1.95	1			+	29.71
2	485	M	39	4	Staphylococcus aureus	1	S. aureus	2.86	1			+	32.04
1	410	K	89	1	Staphylococcus aureus	1	S. aureus	5.28	1			+	33.4
1	229	K	64	4	Staphylococcus aureus	1	S. aureus	3.3	1			-
1	165	M	76	4	Staphylococcus aureus	1	S. aureus	2.08	1			nuc? No DNA-prep left
1	143	M	84	4	Staphylococcus aureus	1	S. aureus	3.23	1			nuc? No DNA-prep left
1	139	M	84	4	Staphylococcus aureus	1	S. aureus	1.84	1			+	27.59
1	109	K	78	3	Staphylococcus aureus	1	S. aureus	7.11	1			nuc? No DNA-prep left
2	64	M	49	2 av 2	Staphylococcus aureus	1	S. aureus	7.94	1			-
1	485	M	39	4	Staphylococcus aureus	0	S. epidermidis	5.99	1			+	32.04
1	651	M	74	4	Staphylococcus aureus	0	S. maltophilia	13.83	0			+	30.59
1	447	M	55	4	Staphylococcus aureus	0	S. pneumoniae	11.78	0			+	31.82	-
1	668	K	54	1	Staphylococcus aureus	0						-
1	299	K	76	2	Staphylococcus aureus	0						-
1	708	K	86	4	Staphylococcus aureus/ Streptokocker tillhörande mitis-gruppen	0						-
2	308	K	95	4	Streptococcus pneumoniae	0	E. coli	11.8	0	-		-		+	34.44
2	391	K	72	1	Streptococcus pneumoniae	0	S. aureus	6.34	1			-		-
3	308	K	95	4	Streptococcus pneumoniae	0	S. aureus	6.08	1	-		-		+	34.44
1	278	M	65	4	Streptococcus pneumoniae	0	S. aureus	7.29	1			nuc? No DNA-prep left		-
1	743	M	73	3	Streptococcus pneumoniae	0	S. epidermidis	5.23	1					-
1	391	K	72	1	Streptococcus pneumoniae	0	S. epidermidis	8.05	0			-		-
2	181	K	62	4	Streptococcus pneumoniae	0	S. epidermidis	8.65	0					(only 2 µlDNA)
1	793	M	20	4	Streptococcus pneumoniae	1	S. pneumoniae	8.01	1					-
1	658	M	58	4	Streptococcus pneumoniae	1	S. pneumoniae	2.73	1					+	31.95
1	600	K	67	2	Streptococcus pneumoniae	1	S. pneumoniae	2.22	1					+	23.86
1	308	K	95	4	Streptococcus pneumoniae	1	S. pneumoniae	8.18	1	-		-		+	34.44
1	226	K	87	4	Streptococcus pneumoniae	1	S. pneumoniae	2.74	1					+	31.53
1	181	K	62	4	Streptococcus pneumoniae	1	S. pneumoniae	10.55	0					(only 2µl DNA)
1	670	M	66	4	Streptococcus pneumoniae	0								-
1	512	M	89	2	Streptococcus pneumoniae	0								-
1	324	M	52	1	Streptococcus pneumoniae	0								-
1	260	M	81	1	Streptococcus pneumoniae	0								Pne? No DNA-prep left
1	309	M	68	1	Streptokocker tillhörande mitisgruppen	0
3	723	M	67			0	A. baumannii	14.54	0	-
1	677	M	67			0	A. baumannii	12.48	0
1	623	K	32			0	A. baumannii	8.36	1
1	611	M	64			0	A. baumannii	10.1	0
3	523	K	62			0	A. baumannii	10.32	0
1	499	K	27			0	A. baumannii	14.83	0
3	423	M	22			0	A. baumannii	10.95	0			-		-
1	368	K	69			0	A. baumannii	11.64	0
1	314	K	94			0	A. baumannii	12.45	0
2	255	M	33			0	A. baumannii	11.08	0
2	368	K	69			0	B. fragilis	10.36	0
4	723	M	67			0	C. krusei	10.46	0	-
2	723	M	67			0	C. parapsilosis	10.53	0	-
2	775	M	86			0	E. cloacae	4.45	1
2	760	K	85			0	E. cloacae	9.69	0
1	496	M	88			0	E. cloacae	9.35	0
2	240	K	21			0	E. cloacae	10.96	0					-
1	199	M	60			0	E. cloacae	10.54	0
1	770	K	42			0	E. coli	8.38	1	+	35.1
1	752	M	63			0	E. coli	11.62	0	-
1	723	M	67				E. coli	14.59		-
1	673	M	33			0	E. coli	10.99	0	-
1	641	M	61			0	E. coli	11.09	0	-
1	634	K	84			0	E. coli	9.61	0	-
1	632	K	74			0	E. coli	10.52	0	-
3	616	M	84			0	E. coli	9.07	0	-
1	594	K	37			0	E. coli	8.46	1	-
1	472	K	59			0	E. coli	12.06	0	-
1	439	K	74			0	E. coli	12.54	0	-
1	424	K	19			0	E. coli	11.91	0	-
1	415	M	53			0	E. coli	8.75	1	-
1	386	M	69			0	E. coli	9.47	0	-
1	328	M	27			0	E. coli	10.29	0	-
1	318	M	60			0	E. coli	9.75	0	-		-
1	262	M	90			0	E. coli	12.15	0	-
1	261	M	56			0	E. coli	11.65	0	-
1	186	M	55			0	E. coli	12.2	0	EC? No DNA-prep left
1	149	K	85			0	E. coli	11.2	0	-
1	97	M	83			0	E. coli	6.87	1	EC? No DNA-prep left
1	96	K	52			0	E. coli	11.17	0	-
1	90	K	91			0	E. coli	8.99	1	+	33.97
1	78	K	87			0	E. coli	11.96	0	-
1	50	M	40			0	E. coli	12.55	0	-
1	455	M	51			0	E. faecalis	8.75	1
3	454	M	31			0	E. faecalis	9.92	0
1	450	M	39			0	E. faecalis	9.07	0
1	428	M	66			0	E. faecalis	8.6	1
2	386	M	69			0	E. faecalis	9.02	0	-
1	267	M	69			0	E. faecalis	7.1	1
1	418	K	88			0	K. oxytoca	6.75	1
1	280	K	18			0	K. pneumoniae	8.75	1
1	79	M	66			0	K. pneumoniae	9.14	0
1	775	M	86			0	P. aeruginosa	10.82	0
1	760	K	85			0	P. aeruginosa	13.06	0
1	243	M	79			0	P. aeruginosa	11.08	0
1	164	M	90			0	P. aeruginosa	13.29	0
2	616	M	84			0	S. agalactiae	9.49	0	-
1	565	M	70			0	S. agalactiae	11.05	0
1	564	M	41			0	S. agalactiae	9.78	0
1	562	K	72			0	S. agalactiae	10.87	0
3	554	M	58			0	S. agalactiae	10.36	0					-
1	550	K	52			0	S. agalactiae	12.54	0
1	539	M	85			0	S. agalactiae	12.72	0
2	532	K	27			0	S. agalactiae	12.92	0			-
2	531	M	89			0	S. agalactiae	11.46	0			-
1	526	K	23			0	S. agalactiae	12.66	0			-
1	519	K	55			0	S. agalactiae	12.46	0
1	516	K	75			0	S. agalactiae	10.12	0
2	498	M	67			0	S. agalactiae	10.68	0
1	479	M	41			0	S. agalactiae	10.89	0
1	469	K	73			0	S. agalactiae	9.13	0
1	459	M	70			0	S. agalactiae	11.89	0
2	454	M	31			0	S. agalactiae	10.25	0
2	453	M	21			0	S. agalactiae	10.95	0			-
1	443	M	28			0	S. agalactiae	8.83	1
1	442	M	63			0	S. agalactiae	12.28	0
2	400	K	74			0	S. agalactiae	14.98	0					-
1	381	K	31			0	S. agalactiae	11.27	0
1	129	K	28			0	S. agalactiae	8.71	1
1	628	M	31			0	S. aureus	9.7	0			-
1	618	M	74			0	S. aureus	7.36	1			-
2	575	M	87			0	S. aureus	6.51	1			-
2	560	M	62			0	S. aureus	6.14	1			-
1	556	M	76			0	S. aureus	9.94	0			-
3	532	K	27			0	S. aureus	8.05	1			-
3	531	M	89			0	S. aureus	6.04	1			-
2	526	K	23			0	S. aureus	5.89	1			-
2	525	K	18			0	S. aureus	5.71	1			-
2	524	M	80			0	S. aureus	5.83	1			-
1	520	M	86			0	S. aureus	5.14	1			-
2	509	K	74			0	S. aureus	6.37	0			-
1	482	M	64			0	S. aureus	6.78	1			-
1	465	K	91			0	S. aureus	6.93	1			-
2	463	K	61			0	S. aureus	6.41	0			-
3	453	M	21			0	S. aureus	6.77	1			-
2	451	K	20			0	S. aureus	6.82	0			-
2	436	K	74			0	S. aureus	7.08	0			-
1	423	M	22			0	S. aureus	5.94	1			-		-
2	417	M	35			0	S. aureus	5.04	1			-
1	405	K	70			0	S. aureus	6.42	1			-
1	394	K	79			0	S. aureus	6.39	1			-
1	321	M	52			0	S. aureus	6.98	1			-
1	319	K	43			0	S. aureus	7.2	1			-
2	318	M	60			0	S. aureus	7.47	1	-		-
1	141	K	75			0	S. aureus	8.15	1			-
1	94	M	87			0	S. aureus	9.73	0			-
2	87	K	84			0	S. aureus	8.4	1			+	34.89
1	799	M	80			0	S. epidermidis	6.72	0
1	794	M	92			0	S. epidermidis	7.51	0
1	791	M	76			0	S. epidermidis	8.88	0
1	777	K	83			0	S. epidermidis	8.26	0
1	776	M	82			0	S. epidermidis	9.08	0
1	726	M	36			0	S. epidermidis	7.99	0
1	724	K	63			0	S. epidermidis	8.59	0
1	717	M	91			0	S. epidermidis	9.11	0
1	665	M	51			0	S. epidermidis	4.24	1
1	662	M	60			0	S. epidermidis	8.62	0
1	652	M	44			0	S. epidermidis	7.51	0
1	637	M	63			0	S. epidermidis	8.8	0
1	635	K	68			0	S. epidermidis	8.47	0
2	634	K	84			0	S. epidermidis	8.46	0	-
2	631	M	25			0	S. epidermidis	8.46	0
1	622	M	70			0	S. epidermidis	9.84	0
1	619	M	34			0	S. epidermidis	7.97	0
1	617	K	67			0	S. epidermidis	9.64	0
1	616	M	84			0	S. epidermidis	6.33	0	-
1	609	K	26			0	S. epidermidis	7.34	0
1	602	M	23			0	S. epidermidis	6.94	0
1	583	K	25			0	S. epidermidis	6.78	0
1	573	K	24			0	S. epidermidis	8.39	0
1	566	K	38			0	S. epidermidis	7.27	0
2	565	M	70			0	S. epidermidis	7.53	0
2	562	K	72			0	S. epidermidis	6.62	0
1	560	M	62			0	S. epidermidis	6.96	1			-
1	558	M	67			0	S. epidermidis	9.1	0
2	556	M	76			0	S. epidermidis	7.13	1			-
1	555	M	65			0	S. epidermidis	8.29	0
1	554	M	58			0	S. epidermidis	8	0					-
1	553	K	18			0	S. epidermidis	6.37	0
1	551	M	74			0	S. epidermidis	6.2	0
2	550	K	52			0	S. epidermidis	7.63	0
1	546	M	57			0	S. epidermidis	8.22	0
1	542	K	85			0	S. epidermidis	7.15	0
1	541	M	46			0	S. epidermidis	9.28	0
2	539	M	85			0	S. epidermidis	8.05	0
1	536	M	45			0	S. epidermidis	6.54	0
1	532	K	27			0	S. epidermidis	7.26	0			-
1	531	M	89			0	S. epidermidis	8.24	0			-
1	528	M	21			0	S. epidermidis	5.57	1
1	525	K	18			0	S. epidermidis	8.69	1			-
1	523	K	62			0	S. epidermidis	8.83	0
2	519	K	55			0	S. epidermidis	5.96	1
1	518	M	64			0	S. epidermidis	7.37	1
1	513	M	23			0	S. epidermidis	8.44	0
1	509	K	74			0	S. epidermidis	7.65	1			-
1	508	K	31			0	S. epidermidis	7.48	0
1	506	K	83			0	S. epidermidis	6.16	0
1	503	K	81			0	S. epidermidis	7.36	0
2	502	M	32			0	S. epidermidis	7.47	0
2	496	M	88			0	S. epidermidis	6.38	0
1	495	M	76			0	S. epidermidis	7.53	0
1	494	M	89			0	S. epidermidis	5.4	1
2	493	M	45			0	S. epidermidis	7.21	0
1	490	K	56			0	S. epidermidis	7.72	0
1	488	K	67			0	S. epidermidis	8.87	0
1	483	M	79			0	S. epidermidis	5.58	1
1	476	K	68			0	S. epidermidis	7.3	0
2	469	K	73			0	S. epidermidis	8.41	0
1	468	M	40			0	S. epidermidis	7.08	0
2	467	K	71			0	S. epidermidis	9.37	0					-
1	466	M	72			0	S. epidermidis	7.79	0
1	464	K	64			0	S. epidermidis	9.59	0
1	463	K	61			0	S. epidermidis	9.59	0			-
1	462	K	63			0	S. epidermidis	7.47	0
2	460	M	82			0	S. epidermidis	5.35	1					-
1	456	M	76			0	S. epidermidis	8.56	0
1	454	M	31			0	S. epidermidis	7.45	0
1	453	M	21			0	S. epidermidis	8.22	0			-
1	451	K	20			0	S. epidermidis	8.06	1			-
2	443	M	28			0	S. epidermidis	7.26	0
2	439	K	74			0	S. epidermidis	6.85	0	-
1	436	K	74			0	S. epidermidis	8.93	1			-
2	428	M	66			0	S. epidermidis	7.16	0
1	426	M	53			0	S. epidermidis	8.4	0
1	419	M	87			0	S. epidermidis	6.87	0
1	417	M	35			0	S. epidermidis	6.65	1			-
1	406	K	59			0	S. epidermidis	7.01	0
1	404	K	87			0	S. epidermidis	7.91	0
1	403	K	37			0	S. epidermidis	7.54	0
3	400	K	74			0	S. epidermidis	7.11	0					-
1	399	M	80			0	S. epidermidis	5.44	1
2	381	K	31			0	S. epidermidis	5.36	0
1	374	K	46			0	S. epidermidis	8.21	0
1	366	M	79			0	S. epidermidis	7.89	0
1	356	M	82			0	S. epidermidis	8.96	0
1	352	K	34			0	S. epidermidis	8.22	0
1	344	K	91			0	S. epidermidis	6.83	0
1	343	K	30			0	S. epidermidis	8.36	0
1	339	K	66			0	S. epidermidis	9.97	0
1	337	K	83			0	S. epidermidis	8.02	0
1	313	M	79			0	S. epidermidis	6.97	0
2	311	M	40			0	S. epidermidis	8.11	0
2	298	M	64			0	S. epidermidis	8.93	0					+	34.92
1	297	K	62			0	S. epidermidis	7.99	0
1	294	K	81			0	S. epidermidis	7.53	0
1	293	K	80			0	S. epidermidis	8.09	0
1	292	K	86			0	S. epidermidis	6.29	0
1	289	M	72			0	S. epidermidis	6.64	0
1	286	M	64			0	S. epidermidis	7.74	0
1	266	K	49			0	S. epidermidis	6.49	0
1	265	K	62			0	S. epidermidis	7.96	0
2	262	M	90			0	S. epidermidis	8.24	0	-
1	237	M	39			0	S. epidermidis	9.05	0
1	233	M	68			0	S. epidermidis	8.05	0
1	227	M	55			0	S. epidermidis	8.95	0
1	205	M	71			0	S. epidermidis	7.45	0
1	194	K	73			0	S. epidermidis	8.36	0
1	188	K	51			0	S. epidermidis	9.01	0
2	186	M	55			0	S. epidermidis	8.29	0	EC? No DNA-prep left
1	184	K	80			0	S. epidermidis	8.25	0
1	176	M	68			0	S. epidermidis	8.73	0
1	148	M	90			0	S. epidermidis	7.99	0
1	146	M	72			0	S. epidermidis	7.55	0
1	140	M	78			0	S. epidermidis	6.83	0
1	114	K	70			0	S. epidermidis	7.95	0
2	79	M	66			0	S. epidermidis	9.1	0
1	65	M	32			0	S. epidermidis	9.9	0
1	59	M	30			0	S. epidermidis	9.23	0
1	650	M	88			0	S. maltophilia	11.28	0
1	638	M	72			0	S. maltophilia	13.1	0
1	631	M	25			0	S. maltophilia	11.31	0
1	575	M	87			0	S. maltophilia	10.95	0			-
1	569	M	30			0	S. maltophilia	13.14	0
1	524	M	80			0	S. maltophilia	12.93	0			-
2	523	K	62			0	S. maltophilia	11.2	0
1	507	K	89			0	S. maltophilia	13.21	0
1	502	M	32			0	S. maltophilia	12.04	0
2	499	K	27			0	S. maltophilia	13.51	0
1	498	M	67			0	S. maltophilia	12.99	0
1	497	M	70			0	S. maltophilia	13.17	0
1	493	M	45			0	S. maltophilia	13.13	0
1	398	M	78			0	S. maltophilia	14.05	0
1	334	K	27			0	S. maltophilia	11.42	0
1	311	M	40			0	S. maltophilia	13.73	0
1	255	M	33			0	S. maltophilia	14.82	0
1	218	M	88			0	S. maltophilia	10.3	0
1	195	M	81			0	S. maltophilia	12.49	0					Pne? No DNA-prep left
1	87	K	84			0	S. maltophilia	11.95	0			+	34.89
1	615	M	63			0	S. pneumoniae	8.27	1					-
2	554	M	58			0	S. pneumoniae	11.97	0					-
1	537	M	67			0	S. pneumoniae	10.04	0					-
1	467	K	71			0	S. pneumoniae	12.54	0					-
1	460	M	82			0	S. pneumoniae	10.15	0					-
1	458	K	61			0	S. pneumoniae	11.09	0					-
2	423	M	22			0	S. pneumoniae	11.24	0			-		-
1	400	K	74			0	S. pneumoniae	12.04	0					-
1	298	M	64			0	S. pneumoniae	8.98	1					+	34.92
1	240	K	21			0	S. pneumoniae	13.38	0					-
2	195	M	81			0	S. pneumoniae	10.4	0					Pne? No DNA-prep left
1	804	K	88
1	803	M	51
1	802	M	19
1	800	K	20
1	798	K	70
1	797	M	31
1	795	K	38
1	792	K	96
1	790	K	88
1	787	M	57
1	784	M	83
1	782	M	89
1	781	K	81
1	779	M	57
1	778	M	87
1	769	M	40
1	768	M	61
1	766	M	59
1	764	M	59
1	761	K	42
1	759	K	69
1	758	M	85
1	757	K	86
1	756	M	44
1	755	M	22
1	754	M	93
1	753	M	70
1	749	M	73
1	748	K	41
1	742	K	27
1	741	K	32
1	740	M	79
1	739	M	69
1	738	K	80
1	737	K	56
1	735	M	83
1	733	M	76
1	732	M	83
1	730	K	65
1	729	M	77
1	728	K	57
1	727	K	64
1	722	K	32
1	721	K	72
1	720	M	67
1	719	M	60
1	718	M	65
1	716	M	66
1	715	M	86
1	714	K	65
1	713	K	84
1	712	K	87
1	711	K	82
1	710	K	59
1	707	K	89
1	706	M	72
1	705	K	51
1	674	M	42
1	671	K	30
1	669	M	62
1	667	M	36
1	666	M	74
1	663	M	61
1	661	K	39
1	660	M	53
1	659	M	89
1	657	M	34
1	655	M	39
1	654	K	33
1	653	K	69
1	649	K	41
1	648	K	63
1	646	M	62
1	645	M	79
1	644	K	90
1	642	M	88
1	640	M	92
1	636	M	23
1	633	M	81
1	630	K	52
1	627	M	85
1	626	M	24
1	625	M	80
1	621	K	32
1	620	K	24
1	614	K	56
1	612	M	73
1	610	M	56
1	606	M	38
1	605	M	59
1	601	M	74
1	596	M	44
1	595	M	70
1	593	M	61
1	592	M	36
1	591	K	38
1	590	M	62
1	586	M	50
1	584	M	60
1	582	M	71
1	580	K	44
1	577	K	69
1	576	M	61
1	572	K	82
1	570	K	71
1	561	K	76
1	559	M	72
1	548	K	66
1	544	K	77
1	543	K	81
1	540	M	82
1	535	K	48
1	534	M	80
1	530	M	81
1	529	K	86
1	527	M	69
1	521	K	51
1	515	M	77
1	514	K	61
1	511	M	29
1	505	M	61
1	504	M	26
1	501	M	72
1	500	K	70
1	492	M	74
1	491	M	39
1	489	K	28
1	487	K	22
1	486	M	40
1	484	M	49
1	481	K	67
1	480	M	82
1	478	M	97
1	477	K	87
1	475	K	52
1	474	M	31
1	473	M	55
1	470	K	46
1	461	M	66
1	457	M	61
1	448	M	81
1	445	M	56
1	444	M	81
1	440	K	75
1	438	K	69
1	437	M	37
1	435	M	20
1	432	M	72
1	431	M	20
1	430	M	78
1	429	K	65
1	427	M	50
1	425	M	66
1	422	M	21
1	421	K	58
1	413	M	70
1	412	K	62
1	408	M	39
1	407	M	54
1	402	M	86
1	401	M	88
1	397	K	48
1	396	K	22
1	395	M	73
1	393	K	66
1	392	M	65
1	390	K	83
1	389	M	58
1	387	M	77
1	385	K	81
1	384	M	83
1	383	K	79
1	382	K	84
1	380	M	78
1	379	M	47
1	378	K	85
1	377	M	86
1	376	M	62
1	375	K	86
1	373	M	81
1	372	M	21
1	371	K	23
1	370	M	71
1	369	K	66
1	367	K	30
1	365	M	72
1	363	K	26
1	361	M	23
1	357	K	52
1	354	M	39
1	351	M	34
1	350	K	80
1	349	M	86
1	348	M	59
1	347	M	82
1	346	M	45
1	345	M	59
1	342	K	45
1	340	M	26
1	338	M	28
1	336	M	32
1	332	K	45
1	331	M	21
1	330	M	72
1	329	M	85
1	327	M	63
1	326	M	39
1	325	K	79
1	323	K	63
1	322	K	32
1	317	K	26
1	316	M	32
1	315	K	73
1	312	M	74
1	310	M	66
1	305	M	89
1	303	K	79
1	302	K	18
1	300	K	50
1	296	K	78
1	295	M	84
1	290	M	76
1	287	K	46
1	285	K	57
1	284	M	83
1	283	M	55
1	282	K	29
1	279	M	68
1	276	M	80
1	275	M	90
1	274	K	47
1	273	K	68
1	272	M	88
1	271	M	23
1	269	M	91
1	268	K	69
1	264	M	18
1	263	M	70
1	259	M	60
1	258	K	70
1	257	M	40
1	256	K	83
1	254	M	67
1	253	K	39
1	252	K	22
1	251	K	41
1	249	K	71
1	248	K	34
1	246	K	51
1	244	K	22
1	242	K	59
1	241	M	85
1	236	M	91
1	235	K	77
1	234	M	81
1	231	M	86
1	230	M	64
1	228	K	38
1	225	K	71
1	224	M	69
1	223	K	85
1	222	M	74
1	220	K	66
1	219	K	86
1	216	K	57
1	215	K	35
1	214	K	87
1	212	M	81
1	211	K	20
1	208	K	89
1	207	M	73
1	204	M	89
1	201	K	43
1	198	M	74
1	197	M	24
1	196	M	77
1	193	M	34
1	192	M	72
1	191	K	67
1	190	M	21
1	189	M	54
1	187	K	48
1	185	M	65
1	183	M	40
1	182	M	48
1	179	K	78
1	178	M	63
1	177	K	62
1	175	M	67
1	174	M	71
1	173	K	20
1	172	K	62
1	171	K	62
1	170	M	62
1	169	M	51
1	168	K	81
1	167	K	52
1	166	M	71
1	162	K	66
1	160	M	81
1	159	K	93
1	158	M	36
1	157	M	80
1	156	K	64
1	155	M	82
1	154	M	49
1	153	M	70
1	150	K	40
1	147	M	68
1	145	K	89
1	144	M	68
1	138	M	66
1	137	K	50
1	136	M	83
1	135	M	79
1	134	K	67
1	131	K	69
1	130	M	72
1	128	M	33
1	126	M	21
1	125	K	52
1	124	M	88
1	123	M	69
1	122	M	42
1	121	K	50
1	120	M	58
1	119	K	39
1	116	M	40
1	115	M	78
1	113	M	90
1	111	M	91
1	110	K	34
1	108	M	85
1	107	K	91
1	106	M	61
1	105	K	51
1	104	K	93
1	103	K	87
1	102	M	85
1	101	M	92
1	100	K	87
1	99	M	70
1	98	M	50
1	95	K	37
1	93	M	27
1	92	M	61
1	91	K	80
1	88	M	80
1	86	M	80
1	84	M	89
1	83	K	45
1	82	M	58
1	81	K	25
1	80	M	46
1	77	M	66
1	75	K	92
1	74	K	63
1	73	K	55
1	70	M	31
1	69	M	53
1	68	M	54
1	66	M	35
1	62	M	67
1	61	K	61
1	58	M	42
1	57	M	49
1	56	M	41
1	54	M	90
1	53	K	41
1	48	K	88
1	47	M	72
